# Supplementary material for: Brain metastasis-associated cancer fibroblasts drive tumor progression and therapeutic resistance through IL26 and CX3CL1 signaling in non-small-cell lung cancer
Source: Exp Hematol Oncol. 2025 Sep 30;14:120. doi: 10.1186/s40164-025-00713-9 (PMC12482677; doi:10.1186/s40164-025-00713-9)
Supplement: Supplementary file 3 — Supplementary Material 3. [file 40164_2025_713_MOESM3_ESM.csv]

Cluster	adj.Pval	nGenes	Pathways	Genes
A	7.09E-10	23	Neuroactive ligand-receptor interaction	PTGER3	BDKRB1	GRIA3	C3	APLNR	EDNRB	GABBR2	SSTR1	AGTR1	LYPD6B	ADRA2A	THRB	PTH1R	GRIK2	BDKRB2	S1PR1	ADRA1D	LEP	PENK	GRID1	DRD1	GABRA5	LYPD6
A	1.59E-03	15	Cytokine-cytokine receptor interaction	NGFR	IL1R1	IL13RA2	ACKR4	IL6	IL11RA	MSTN	ACVRL1	ACKR3	GDF6	INHBB	TNFRSF11B	IL7R	LEP	GDF10
A	5.38E-03	12	Wnt signaling pathway	WNT16	RSPO4	SFRP1	WNT2	SFRP4	DKK1	NFATC1	WNT9A	RSPO3	DKK2	RSPO1	ROR1
A	6.53E-03	7	Complement and coagulation cascades	BDKRB1	F3	C3	MASP1	BDKRB2	C1S	SERPINB2
A	6.53E-03	8	Protein digestion and absorption	SLC7A8	XPNPEP2	COL10A1	COL8A2	MME	DPP4	COL15A1	COL6A6
A	7.01E-03	7	Hematopoietic cell lineage	IL1R1	CD36	IL6	IL11RA	IL7R	MME	ITGB3
A	8.20E-03	8	ECM-receptor interaction	TNC	LAMA3	COMP	ITGB8	CD36	FRAS1	COL6A6	ITGB3
B	3.74E-07	12	Cell cycle	CDC45	TTK	CDC20	PKMYT1	CCNB1	ESPL1	CCNA2	BUB1B	CDC25C	PLK1	BUB1	CDK1
B	7.06E-04	8	Oocyte meiosis	CDC20	PKMYT1	CCNB1	ESPL1	CDC25C	PLK1	BUB1	CDK1
B	7.06E-04	7	Progesterone-mediated oocyte maturation	PKMYT1	CCNB1	CCNA2	CDC25C	PLK1	BUB1	CDK1
C	3.67E-07	7	Staphylococcus aureus infection	ICAM1	FCGR2A	C1QC	C1QB	C1QA	FPR3	FCGR3A
C	3.48E-04	9	Coronavirus disease	CCL2	F13A1	FCGR2A	MX1	C1QC	CYBB	C1QB	C1QA	MX2
C	8.88E-04	5	Complement and coagulation cascades	F13A1	ITGAX	C1QC	C1QB	C1QA
C	9.78E-04	5	Systemic lupus erythematosus	FCGR2A	C1QC	C1QB	C1QA	FCGR3A
D	2.41E-03	22	Pathways in cancer	LAMC3	EDN1	TGFB2	JAG1	BMP4	SMO	LAMA5	HEY2	LEF1	EDNRA	HHIP	ITGA2	RET	CXCL8	PTGER4	COL4A1	COL4A5	LAMB3	PDGFA	COL4A6
D	4.81E-03	8	Amoebiasis	LAMC3	TGFB2	LAMA5	CXCL8	COL4A1	COL4A5	LAMB3	COL4A6
D	5.99E-03	8	Small cell lung cancer	BIRC3	LAMC3	LAMA5	ITGA2	COL4A1	COL4A5	LAMB3	COL4A6
D	7.60E-03	11	Cytokine-cytokine receptor interaction	CX3CL1	IL32	CD4	TGFB2	IL26	BMP4	LIF	GDF15	TSLP	IL34	CXCL8
